# Supplementary material for: Carob: A Sustainable Opportunity for Metabolic Health
Source: Foods. 2022 Jul 20;11(14):2154. doi: 10.3390/foods11142154 (PMC9325207; doi:10.3390/foods11142154)
Supplement: Supplementary file 1 [file foods-11-02154-s001.zip]

Archive with 1 entries (1 files):
- foods-1810514-supplementary.pdf
